# Supplementary material for: Viral Diseases Explorer: a webtool to identify viral disease information derived from multiple LLMs
Source: Bioinformatics. 2025 Nov 8;41(11):btaf613. doi: 10.1093/bioinformatics/btaf613 (PMC12627403; doi:10.1093/bioinformatics/btaf613)
Supplement: btaf613_Supplementary_Data [file btaf613_supplementary_data.zip]

Archive with 1 entries (1 files):
- Supplementary Information_V4.pdf
